# Supplementary material for: Thiophene-Linked 1,2,4-Triazoles: Synthesis, Structural Insights and Antimicrobial and Chemotherapeutic Profiles
Source: Pharmaceuticals (Basel). 2024 Aug 25;17(9):1123. doi: 10.3390/ph17091123 (PMC11435084; doi:10.3390/ph17091123)
Supplement: Supplementary file 1 [file pharmaceuticals-17-01123-s001.zip]

Archive with 1 entries (1 files):
- pharmaceuticals-3150023-supplementary.pdf
